# Supplementary material for: Whole-Genome Sequence Analysis of an Endophytic Fungus Alternaria sp. SPS-2 and Its Biosynthetic Potential of Bioactive Secondary Metabolites
Source: Microorganisms. 2022 Sep 5;10(9):1789. doi: 10.3390/microorganisms10091789 (PMC9503250; doi:10.3390/microorganisms10091789)
Supplement: Supplementary file 1 [file microorganisms-10-01789-s001.zip]

Archive with 1 entries (1 files):
- microorganisms-1851226-supplementary.pdf
